# Supplementary material for: No-flip ShangRing circumcision in 10-12 year old boys: Results from randomized clinical trials in Kenya
Source: PLoS One. 2020 May 22;15(5):e0233150. doi: 10.1371/journal.pone.0233150 (PMC7244118; doi:10.1371/journal.pone.0233150)
Supplement: S1 Data — (XLSX) [file pone.0233150.s003.xlsx]

## Sheet: Sheet1
Participant no.	Age Group	Group	Resason for circumcision	Participant is eligible for ShangRing circumcision (Y/N)	Procedure successfully completed (Y/N)	Dorsal slit required (Y/N)	Duration of circumcision (min)	Adverse event (Y/N)	Specify AE (grade)	Wound healed by day 42 (Y/N)	Ring was removed before intended day or spontaneous detachment (Y/N)	Satisfied with appearance of healed penis (Y/N)
1	10-12	Spontaneous	Hygiene	Y	Y	Y	4.81	N		Y	N	Y
2	10-12	Spontaneous	Hygiene	Y	Y	Y	3.98	N		Y	N	Y
3	10-12	Day 7	Hygiene	Y	Y	Y	.	N		Y	N	Y
4	10-12	Day 7	Hygiene	Y	Y	Y	.	N		Y	N	Y
5	10-12	Day 7	Hygiene	Y	Y	Y	7.23	N		Y	N	Y
6	10-12	Spontaneous	Hygiene	Y	Y	Y	5.61	N		Y	N	Y
7	10-12	Day 7	Hygiene	Y	Y	Y	.	Y	Edema (moderate)	Y	N	Y
8	10-12	Spontaneous	Hygiene	Y	Y	Y	5.29	N		Y	N	Y
9	10-12	Day 7	Hygiene	Y	Y	Y	6.03	N		Y	N	Y
10	10-12	Day 7	Hygiene	Y	Y	Y	5.34	N		Y	N	Y
11	10-12	Spontaneous	Hygiene	Y	Y	Y	4.54	N		Y	Y	Y
12	10-12	Day 7	Hygiene	Y	Y	Y	4.66	N		Y	N	Y
13	10-12	Spontaneous	Hygiene	Y	Y	Y	4.16	N		Y	Y	Y
14	10-12	Spontaneous	Hygiene	Y	Y	Y	5.99	N		Y	N	Y
15	10-12	Day 7	Hygiene	Y	Y	Y	6.47	N		Y	N	Y
16	10-12	Spontaneous	Hygiene	Y	Y	Y	4.56	N		Y	N	Y
17	10-12	Day 7	Hygiene	Y	Y	Y	6.61	N		Y	N	Y
18	10-12	Day 7	Hygiene	Y	Y	Y	3.95	N		Y	N	Y
19	10-12	Spontaneous	Hygiene	Y	Y	Y	4.58	N		Y	Y	N
20	10-12	Day 7	Hygiene	Y	Y	Y	5.44	N		Y	N	.
21	10-12	Spontaneous	Hygiene	Y	Y	Y	7.21	N		Y	N	Y
22	10-12	Day 7	Hygiene	Y	Y	Y	5.16	N		Y	N	Y
23	10-12	Day 7	Hygiene	Y	Y	Y	4.51	N		Y	N	Y
24	10-12	Spontaneous	Hygiene	Y	Y	Y	3.83	N		Y	N	Y
25	10-12	Spontaneous	Hygiene	Y	Y	Y	5.01	N		Y	N	Y
26	10-12	Spontaneous	Hygiene	Y	Y	Y	4.85	N		Y	Y	Y
27	10-12	Day 7	Hygiene	Y	Y	Y	4.21	N		Y	N	Y
28	10-12	Spontaneous	Hygiene	Y	Y	Y	5.05	N		Y	Y	Y
29	10-12	Day 7	Hygiene	Y	Y	Y	6.22	N		Y	N	Y
30	10-12	Spontaneous	HIV protection	Y	Y	Y	4.28	N		Y	N	Y
31	10-12	Spontaneous	Hygiene	Y	Y	Y	7.21	N		Y	Y	Y
32	10-12	Spontaneous	Hygiene	Y	Y	Y	3.54	N		Y	N	Y
33	10-12	Day 7	Hygiene	Y	Y	N	5.74	N		Y	N	Y
34	10-12	Spontaneous	Hygiene	Y	Y	N	5.16	N		Y	N	Y
35	10-12	Spontaneous	Hygiene	Y	Y	Y	6.39	N		Y	N	Y
36	10-12	Day 7	Hygiene	Y	Y	Y	4.97	N		Y	N	Y
37	10-12	Day 7	Social/Religious	Y	Y	Y	4.95	N		Y	N	Y
38	10-12	Day 7	.	Y	Y	Y	6.09	N		Y	N	Y
39	10-12	Spontaneous	.	Y	Y	Y	7.51	N		Y	N	Y
40	10-12	Spontaneous	Social/Religious	Y	Y	Y	6.05	N		Y	N	Y
41	10-12	Day 7	Social/Religious	Y	Y	Y	5.62	N		Y	N	Y
42	10-12	Day 7	Social/Religious	Y	Y	Y	5.56	N		Y	N	Y
43	10-12	Day 7	Social/Religious	Y	Y	Y	7.84	N		Y	N	Y
44	10-12	Spontaneous	Social/Religious	Y	Y	N	7.04	N		Y	N	Y
45	10-12	Spontaneous	Social/Religious	Y	Y	Y	6.91	N		Y	N	.
46	10-12	Spontaneous	Social/Religious	Y	Y	Y	7.45	Y	Edema (moderate)	Y	N	Y
47	10-12	Day 7	Social/Religious	Y	Y	Y	5.22	N		Y	N	Y
48	10-12	Spontaneous	Social/Religious	Y	Y	Y	7.32	N		Y	N	.
49	10-12	Spontaneous	Social/Religious	Y	Y	Y	8.63	N		Y	N	Y
50	10-12	Day 7	HIV protection	Y	Y	Y	10.92	N		Y	N	.
51	10-12	Day 7	Social/Religious	Y	Y	Y	8.54	N		Y	N	Y
52	10-12	Spontaneous	Social/Religious	Y	Y	Y	8.09	N		Y	N	Y
53	10-12	Day 7	Social/Religious	Y	Y	N	7.94	N		Y	N	Y
54	10-12	Day 7	Social/Religious	Y	Y	Y	8.95	N		Y	N	Y
55	10-12	Spontaneous	Social/Religious	Y	Y	N	5.46	N		Y	N	Y
56	10-12	Spontaneous	HIV protection	Y	Y	Y	6.28	N		Y	N	Y
57	10-12	Day 7	Social/Religious	Y	Y	N	7.37	N		Y	N	Y
58	10-12	Spontaneous	Social/Religious	Y	Y	N	9.99	N		Y	Y	Y
59	10-12	Spontaneous	Social/Religious	Y	Y	N	11.66	N		Y	N	Y
60	10-12	Day 7	Social/Religious	Y	Y	N	7.35	N		Y	N	Y
61	10-12	Day 7	Other	Y	Y	N	8.91	N		Y	N	Y
62	10-12	Spontaneous	HIV protection	Y	Y	N	8.75	N		Y	N	Y
63	10-12	Day 7	Social/Religious	Y	Y	N	8.3	N		Y	N	Y
64	10-12	Spontaneous	Social/Religious	Y	Y	N	9.87	N		Y	N	Y
65	10-12	Spontaneous	HIV protection	Y	Y	N	.	N		Y	N	Y
66	10-12	Day 7	Social/Religious	Y	Y	N	6.57	N		Y	N	Y
67	10-12	Day 7	Social/Religious	Y	Y	N	6.08	N		Y	N	Y
68	10-12	Day 7	HIV protection	Y	Y	Y	9.14	N		Y	N	Y
69	10-12	Day 7	HIV protection	Y	Y	N	12.04	N		Y	N	Y
70	10-12	Day 7	HIV protection	Y	Y	N	9.5	N		Y	N	Y
71	10-12	Day 7	Social/Religious	Y	Y	N	6.76	Y	Edema (moderate)	Y	N	Y
72	10-12	Spontaneous	HIV protection	Y	Y	N	10.49	N		Y	N	Y
73	10-12	Day 7	HIV protection	Y	Y	N	9.38	N		Y	N	Y
74	10-12	Spontaneous	HIV protection	Y	Y	N	10.33	N		Y	N	.
75	10-12	Spontaneous	HIV protection	Y	Y	N	6.26	N		Y	N	Y
76	10-12	Day 7	Social/Religious	Y	Y	Y	5.43	N		Y	N	Y
77	10-12	Spontaneous	Social/Religious	Y	Y	Y	16.52	N		Y	N	Y
78	10-12	Day 7	Social/Religious	Y	Y	N	9.63	N		Y	N	Y
79	10-12	Spontaneous	HIV protection	Y	Y	N	9.61	N		Y	N	Y
80	10-12	Spontaneous	HIV protection	Y	Y	N	8.26	Y	Edema (moderate)	Y	Y	Y
81	10-12	Spontaneous	HIV protection	Y	Y	N	7.33	N		Y	N	Y
82	10-12	Day 7	Social/Religious	Y	Y	N	7.6	N		Y	N	Y
83	10-12	Spontaneous	Social/Religious	Y	Y	N	5.94	N		Y	N	Y
