# Supplementary material for: No-flip ShangRing circumcision in 10-12 year old boys: Results from randomized clinical trials in Kenya
Source: PLoS One. 2020 May 22;15(5):e0233150. doi: 10.1371/journal.pone.0233150 (PMC7244118; doi:10.1371/journal.pone.0233150)
Supplement: S2 Data — (XLSX) [file pone.0233150.s004.xlsx]

## Sheet: Sheet1
Participant no.	Age Group	Group	Resason for circumcision	Participant is eligible for ShangRing circumcision (Y/N)	Procedure successfully completed (Y/N)	Duration of circumcision (min)	Dorsal slit required (Y/N)	Adverse event (Y/N)	Pain score at the time the anesthetic was applied	Pain score during the procedure	Pain score 20 minutes post-operatively	Participant required additional anesthetic supplementation (Y/N)	Wound healed by day 42 (Y/N)	Satisfied with appearance of healed penis (Y/N)
1	10-12	Injectable	Hygiene	Y	Y	4.39	N	N	3	0	3	N	Y	Y
2	10-12	Injectable	Hygiene	Y	Y	3.53	N	N	2	0	4	N	Y	Y
3	10-12	Topical	HIV protection	Y	Y	2.92	N	N	0	0	0	N	Y	Y
4	10-12	Topical	Hygiene	Y	Y	4.31	N	N	0	0	.	N	Y	Y
5	10-12	Topical	Hygiene	Y	Y	6.87	Y	N	0	0	1	N	Y	Y
6	10-12	Topical	Hygiene	Y	Y	3.68	N	N	0	0	0	N	Y	Y
7	10-12	Injectable	Hygiene	Y	Y	3.29	N	N	0	0	2	N	Y	Y
8	10-12	Topical	Hygiene	Y	Y	.	.	N	.	.	2	.	Y	Y
9	10-12	Topical	Hygiene	Y	Y	5.3	N	N	0	2	1	N	Y	Y
10	10-12	Injectable	HIV protection	Y	Y	6.04	N	N	0	0	1	N	Y	Y
11	10-12	Topical	Hygiene	Y	Y	2.97	N	N	0	0	1	N	Y	N
12	10-12	Topical	HIV protection	Y	Y	5.12	N	N	0	0	0	N	Y	Y
13	10-12	Topical	Hygiene	Y	Y	3.75	N	N	0	0	1	N	Y	Y
14	10-12	Injectable	HIV protection	Y	Y	2.5	N	N	0	0	.	N	Y	Y
15	10-12	Injectable	Hygiene	Y	Y	4.85	N	N	0	0	.	N	Y	Y
16	10-12	Topical	Hygiene	Y	Y	3.59	N	N	5	0	0	N	Y	Y
17	10-12	Topical	Hygiene	Y	Y	3.9	N	N	6	0	0	N	Y	Y
18	10-12	Topical	Hygiene	Y	Y	3.61	N	N	7	0	2	N	Y	Y
19	10-12	Injectable	Hygiene	Y	Y	3.22	N	N	0	0	4	N	Y	Y
20	10-12	Topical	Hygiene	Y	Y	4.21	N	N	0	0	2	N	Y	Y
21	10-12	Injectable	Hygiene	Y	Y	4.73	N	N	0	0	0	N	Y	Y
22	10-12	Injectable	Hygiene	Y	Y	3.38	N	N	0	0	0	N	Y	Y
23	10-12	Topical	HIV protection	Y	Y	2.78	N	N	5	0	0	N	Y	Y
24	10-12	Topical	Hygiene	Y	Y	5.29	N	N	4	0	0	N	Y	Y
25	10-12	Topical	Hygiene	Y	Y	3.12	N	N	4	0	0	N	Y	Y
26	10-12	Topical	HIV protection	Y	Y	3.49	N	N	6	0	0	N	Y	Y
27	10-12	Topical	Hygiene	Y	Y	4.17	N	N	6	0	0	N	Y	Y
28	10-12	Topical	Hygiene	Y	Y	2.89	N	N	0	0	0	N	Y	Y
29	10-12	Injectable	HIV protection	Y	Y	2.29	N	N	0	0	2	N	Y	Y
30	10-12	Topical	Hygiene	Y	Y	3.8	N	N	0	0	0	N	Y	Y
31	10-12	Topical	Hygiene	Y	Y	2.19	N	N	0	0	0	N	Y	Y
32	10-12	Topical	Hygiene	Y	Y	5.48	N	N	1	0	0	N	Y	Y
33	10-12	Injectable	Hygiene	Y	Y	4.56	N	N	0	0	0	N	Y	Y
34	10-12	Topical	Hygiene	Y	Y	5.54	N	N	1	0	0	N	Y	Y
35	10-12	Injectable	Hygiene	Y	Y	5.96	N	N	0	0	0	N	Y	Y
36	10-12	Topical	Hygiene	Y	Y	3.35	N	N	0	2	0	N	Y	Y
37	10-12	Topical	Hygiene	Y	Y	3.49	N	N	1	0	0	N	Y	N
38	10-12	Topical	Hygiene	Y	Y	5.84	N	N	2	0	2	N	Y	Y
39	10-12	Topical	Hygiene	Y	Y	5.6	N	N	0	0	0	N	Y	Y
40	10-12	Injectable	Hygiene	Y	Y	2.2	N	N	0	0	0	N	Y	Y
41	10-12	Topical	Hygiene	Y	Y	1.67	N	N	0	0	0	N	Y	Y
42	10-12	Topical	HIV protection	Y	Y	4.65	N	N	0	0	0	N	Y	Y
43	10-12	Injectable	HIV protection	Y	Y	3.3	Y	N	0	0	0	N	Y	Y
44	10-12	Injectable	Hygiene	Y	Y	3.62	N	N	0	0	1	N	Y	Y
45	10-12	Topical	HIV protection	Y	Y	3.79	N	N	0	0	0	N	Y	Y
46	10-12	Topical	Hygiene	Y	Y	4.85	N	N	0	1	0	N	Y	Y
47	10-12	Injectable	Hygiene	Y	Y	5.59	N	N	5	0	5	N	Y	Y
48	10-12	Injectable	Hygiene	Y	Y	8.73	N	N	6	0	1	N	Y	N
49	10-12	Topical	Hygiene	Y	Y	4.83	N	N	0	1	1	N	Y	Y
50	10-12	Topical	Hygiene	Y	Y	3.29	N	N	0	0	2	N	Y	Y
51	10-12	Topical	Hygiene	Y	Y	3.56	N	N	0	0	.	N	Y	Y
52	10-12	Injectable	Social/Religious	Y	Y	3.8	N	N	7	0	4	N	Y	Y
53	10-12	Topical	Hygiene	Y	Y	2.87	N	N	0	0	1	N	Y	Y
54	10-12	Injectable	Hygiene	Y	Y	4.09	N	N	0	0	2	N	Y	Y
55	10-12	Topical	HIV protection	Y	Y	1.52	N	N	0	0	0	N	Y	Y
56	10-12	Topical	Hygiene	Y	Y	6.05	N	N	0	1	2	N	Y	Y
57	10-12	Topical	Social/Religious	Y	Y	5.21	N	N	0	0	0	N	Y	Y
58	10-12	Injectable	Hygiene	Y	Y	4.06	N	N	0	0	0	N	Y	Y
59	10-12	Topical	Hygiene	Y	Y	3.42	N	N	0	0	0	N	Y	Y
60	10-12	Topical	HIV protection	Y	Y	4.15	N	N	0	0	0	N	Y	Y
61	10-12	Injectable	Hygiene	Y	Y	4.05	N	N	0	0	0	N	Y	Y
62	10-12	Topical	Hygiene	Y	Y	4.22	N	N	0	0	0	N	Y	Y
63	10-12	Topical	Hygiene	Y	Y	6.12	N	N	0	0	0	N	Y	Y
64	10-12	Injectable	Hygiene	Y	Y	3.48	N	N	1	0	1	N	Y	Y
65	10-12	Topical	Hygiene	Y	Y	4.35	N	N	0	0	3	N	Y	Y
66	10-12	Topical	Hygiene	Y	Y	6.53	N	N	0	0	.	N	Y	Y
67	10-12	Topical	Hygiene	Y	Y	3.8	N	N	0	0	2	N	Y	Y
68	10-12	Topical	Hygiene	Y	Y	4.82	N	N	0	0	2	N	Y	Y
69	10-12	Injectable	Hygiene	Y	Y	3.76	N	N	5	1	1	N	Y	Y
70	10-12	Topical	Hygiene	Y	Y	5.33	N	N	0	0	2	N	Y	Y
71	10-12	Injectable	Hygiene	Y	Y	3.47	N	N	4	0	4	N	Y	Y
72	10-12	Topical	Hygiene	Y	Y	3.63	N	N	0	0	0	N	Y	Y
73	10-12	Injectable	Hygiene	Y	Y	3.68	N	N	4	0	3	N	Y	Y
74	10-12	Topical	Hygiene	Y	Y	5.17	N	N	0	0	4	N	Y	Y
75	10-12	Topical	Hygiene	Y	Y	2.82	N	N	0	0	1	N	Y	Y
76	10-12	Topical	Hygiene	Y	Y	4.08	N	N	0	0	1	N	Y	Y
77	10-12	Topical	Hygiene	Y	Y	2.65	N	N	0	1	0	N	Y	Y
78	10-12	Injectable	Hygiene	Y	Y	4.51	N	N	6	0	2	N	Y	Y
79	10-12	Topical	Hygiene	Y	Y	3.11	N	N	0	0	1	N	Y	Y
80	10-12	Injectable	Hygiene	Y	Y	4.44	N	N	6	0	0	N	Y	Y
81	10-12	Topical	Hygiene	Y	Y	4.15	N	N	0	0	0	N	Y	Y
82	10-12	Topical	Hygiene	Y	Y	3.47	N	N	0	0	1	N	Y	Y
83	10-12	Topical	Hygiene	Y	Y	3.04	N	N	0	0	1	N	Y	Y
84	10-12	Topical	Hygiene	Y	Y	4.37	N	N	0	0	0	N	Y	Y
85	10-12	Injectable	Social/Religious	Y	Y	9.5	Y	N	0	0	2	N	Y	Y
86	10-12	Injectable	Social/Religious	Y	Y	5.71	N	N	0	0	0	N	Y	Y
87	10-12	Injectable	Social/Religious	Y	Y	8.78	Y	N	0	0	3	N	Y	Y
88	10-12	Topical	Social/Religious	Y	Y	4.88	N	N	0	0	0	N	Y	Y
89	10-12	Injectable	Social/Religious	Y	Y	7.07	Y	N	0	0	2	N	Y	Y
90	10-12	Topical	Social/Religious	Y	Y	5.02	Y	N	0	6	1	N	Y	N
91	10-12	Injectable	HIV protection	Y	Y	7.66	Y	N	1	0	2	N	Y	Y
92	10-12	Injectable	HIV protection	Y	Y	4.61	Y	N	3	0	5	Y	Y	Y
93	10-12	Topical	HIV protection	Y	Y	4.58	N	N	0	0	0	Y	Y	Y
94	10-12	Injectable	HIV protection	Y	Y	9.29	Y	N	1	0	2	N	Y	Y
95	10-12	Topical	HIV protection	Y	Y	9.08	Y	N	0	1	0	Y	Y	Y
96	10-12	Topical	HIV protection	Y	Y	7.56	Y	N	0	0	0	Y	Y	Y
97	10-12	Topical	HIV protection	Y	Y	7.91	N	N	0	1	0	N	Y	Y
98	10-12	Injectable	Hygiene	Y	Y	5.07	Y	N	2	0	1	Y	Y	N
99	10-12	Topical	Social/Religious	Y	Y	12.31	Y	N	0	0	0	Y	Y	Y
100	10-12	Injectable	Social/Religious	Y	Y	6.69	Y	N	0	0	3	N	Y	Y
101	10-12	Topical	HIV protection	Y	Y	5.98	Y	N	0	0	0	Y	Y	Y
102	10-12	Injectable	HIV protection	Y	Y	8.37	Y	N	1	3	2	N	Y	Y
103	10-12	Topical	Social/Religious	Y	Y	6.16	Y	N	0	0	0	Y	Y	Y
104	10-12	Injectable	HIV protection	Y	Y	11.75	Y	N	2	0	0	N	Y	N
105	10-12	Topical	Social/Religious	Y	Y	8.85	Y	N	0	1	2	N	Y	Y
106	10-12	Topical	Social/Religious	Y	Y	4.41	Y	N	0	0	0	Y	Y	Y
107	10-12	Topical	Social/Religious	Y	Y	6.96	Y	N	0	0	0	Y	Y	Y
108	10-12	Topical	Social/Religious	Y	Y	5.36	Y	N	0	0	0	N	Y	Y
109	10-12	Topical	HIV protection	Y	Y	3.09	N	N	0	0	0	N	Y	N
110	10-12	Topical	HIV protection	Y	Y	4.75	Y	N	0	0	0	N	Y	Y
111	10-12	Topical	Social/Religious	Y	Y	5.44	Y	N	0	2	0	N	Y	Y
112	10-12	Topical	Social/Religious	Y	Y	3.19	Y	N	0	2	0	N	Y	Y
113	10-12	Topical	Social/Religious	Y	Y	7.74	Y	N	0	0	.	N	Y	Y
114	10-12	Topical	Social/Religious	Y	Y	11.42	Y	N	0	0	0	N	Y	Y
